# Supplementary material for: Fisheries data management systems in the NW Mediterranean: from data collection to web visualization
Source: Database (Oxford). 2023 Oct 20;2023:baad067. doi: 10.1093/database/baad067 (PMC10590195; doi:10.1093/database/baad067)
Supplement: baad067_Supp [file baad067_supp.zip]

Archive with 2 entries (2 files):
- suppl_data/20230731_Supplementary_material_revision_NonTracked.docx
- suppl_data/ORCIDs IS.docx
